# Supplementary material for: What is a star worth to Medicare beneficiaries? A discrete choice experiment of hospital quality ratings
Source: Health Aff Sch. 2023 Dec 12;2(1):qxad085. doi: 10.1093/haschl/qxad085 (PMC10986207; doi:10.1093/haschl/qxad085)
Supplement: qxad085_Supplementary_Data [file qxad085_Supplementary_Data.zip]

Archive with 2 entries (2 files):
- coi_disclosure_combined.docx
- Trenaman_Supplemental_Materials.pdf
